# Supplementary material for: Novel Quinazoline Derivatives as Highly Effective A2A Adenosine Receptor Antagonists
Source: Molecules. 2024 Aug 14;29(16):3847. doi: 10.3390/molecules29163847 (PMC11357017; doi:10.3390/molecules29163847)
Supplement: Supplementary file 1 [file molecules-29-03847-s001.zip]

Archive with 1 entries (1 files):
- molecules-3126652-supplementary.pdf
